# Supplementary material for: Effects of Caloric Restriction and Rope-Skipping Exercise on Cardiometabolic Health: A Pilot Randomized Controlled Trial in Young Adults
Source: Nutrients. 2021 Sep 16;13(9):3222. doi: 10.3390/nu13093222 (PMC8467906; doi:10.3390/nu13093222)
Supplement: Supplementary file 1 [file nutrients-13-03222-s001.zip]

Archive with 1 entries (1 files):
- nutrients-1344865-supplementary.xlsx
