# Supplementary material for: Effects of Caloric Restriction and Rope-Skipping Exercise on Cardiometabolic Health: A Pilot Randomized Controlled Trial in Young Adults
Source: Nutrients. 2021 Sep 16;13(9):3222. doi: 10.3390/nu13093222 (PMC8467906; doi:10.3390/nu13093222)
Supplement: Supplementary file 1 [file nutrients-13-03222-s001.zip › nutrients-1344865-supplementary.xlsx]

## Sheet: Table S1
Table S1. Daily nutrients intake of participants.
		CR (n=13)	RS (n=7)	CR-RS (n=12)	P valuea
Baseline
	Energy, kcal/day, mean (SD)	1774.4 (454.7)	1694.1 (687.4)	1539.1 (387.1)	0.489948
	Protein, g/day, mean (SD)	77.4 (19.3)	73.0 (25.3)	64.4 (10.8)	0.213678
	Carbohydrate, g/day, mean (SD)	242.7 (89.8)	267.6 (135.3)	221.6 (68.6)	0.592327
	Fat, g/day, mean (SD)	58.5 (17.4)	43.0 (20.5)	48.5 (19.3)	0.190228
4-week
	Energy, kcal/day, mean (SD)	1330.8 (286.8)	-	1486.4 (353.8)	0.257701
	Protein, g/day, mean (SD)	61.6 (18.5)	-	63.2 (27.8)	0.871966
	Carbohydrate, g/day, mean (SD)	174.5 (48.8)	-	207.1 (54.2)	0.143647
	Fat, g/day, mean (SD)	47.9 (22.8)	-	45.8 (11.8)	0.782517
8-week
	Energy, kcal/day, mean (SD)	1387.7 (208.0)	1927.2 (517.0)	1537.8 (278.4)	0.0104646
	Protein, g/day, mean (SD)	66.2 (17.4)	81.6 (25.3)	62.8 (20.0)	0.197837
	Carbohydrate, g/day, mean (SD)	192.1 (39.9)	283.3 (51.5)	212.9 (58.3)	0.00502087
	Fat, g/day, mean (SD)	39.8 (13.7)	60.4 (36.8)	46.1 (13.6)	0.169115
Change of energy intake (4-week vs baseline)
	kcal/day, mean (SD)	-486.3 (460.1)	-	-66.7 (528.1)	0.0545459
	change%, median (IQR)	-24.8% (-39.1, -8.2)	-	-9.1% (-19.8, 16.3)	0.0848377
Change of energy intake (8-week vs baseline)
	kcal/day, mean (SD)	-442.7 (512.7)	198.25 (188.61)	-22.03 (522.53)	0.0538934
	change%, median (IQR)	-22.1% (-41.9, -12.0)	12.7% (2.9, 25.3)	1.0% (-20.1, 19.9)	0.0494581
SD, standard deviation; IQR, interquartile range. a P values were assessed by one-way ANOVA or Kruskal–Wallis test.

## Sheet: Table S2
	Table S2. Intervention effects on metabolic risk markers in participants with overweight or obesity.
	Overweight or Obesity							P value of pairwise comparison
	Variables		CR (n=7)	RS (n=9)	CR-RS (n=7)	Among-Group P		RS vs. CR	CR-RS vs. CR	CR-RS vs. RS
	SBP, mmHg
		Baseline†	113 (7)	114 (6)	115 (11)	0.904
		8 week†	123 (6)	119 (9)	112 (9)	0.0662619
		Change†	10 (7)	5 (8)	-3 (8)	0.01882
		8-week-adjusted‡	123 (119, 128)	119 (115, 124)	111 (107, 116)	0.00199753		0.664122	0.00167467	0.0428573
		Within-group P§	0.00803674	0.102439	0.329872
	DBP, mmHg
		Baseline†	74 (6)	73 (4)	74 (7)	0.929
		8 week†	77 (5)	76 (6)	71 (6)	0.0815411
		Change†	3 (6)	3 (4)	-4 (7)	0.0725278
		8-week-adjusted‡	77 (74, 80)	76 (73, 79)	70 (67, 74)	0.0121747		1	0.0255481	0.0311122
		Within-group P§	0.26657	0.0860501	0.220206
	TG, mmol/L
		Baseline†	1.22 (0.71, 1.65)	0.89 (0.79, 1.05)	0.97 (0.82, 1.32)	0.701845
		8 week†	0.91 (0.72, 1.74)	0.88 (0.72, 1.26)	1.00 (0.89, 2.06)	0.412778
		Change†	-0.08 (-0.35, 0.15)	-0.11 (-0.19, 0.17)	-0.05 (-0.15, 1.22)	0.642313
		8-week-adjusted‡	0.99 (0.79, 1.24)	0.97 (0.80, 1.18)	1.21 (0.97, 1.51)	0.293447		1	0.640955	0.434499
		Within-group P§	0.65472	0.761459	0.380919
	TC, mmol/L
		Baseline†	4.61 (0.54)	4.26 (0.86)	4.60 (1.02)	0.634
		8 week†	4.49 (0.49)	4.37 (1.12)	4.37 (0.65)	0.947917
		Change†	-0.12 (0.40)	0.11 (0.79)	-0.22 (0.66)	0.58516
		8-week-adjusted‡	4.40 (3.98, 4.81)	4.51 (4.14, 4.89)	4.28 (3.87, 4.70)	0.724672		1	1	1
		Within-group P§	0.459137	0.687617	0.405391
	HDL, mmol/L
		Baseline†	1.34 (0.28)	1.39 (0.24)	1.40 (0.23)	0.899
		8 week†	1.31 (0.17)	1.44 (0.12)	1.36 (0.24)	0.352564
		Change†	-0.03 (0.20)	0.06 (0.17)	-0.04 (0.21)	0.559934
		8-week-adjusted‡	1.33 (1.24, 1.42)	1.44 (1.36, 1.52)	1.35 (1.26, 1.44)	0.177528		0.260492	1	0.487911
		Within-group P§	0.732025	0.346389	0.642931
	LDL, mmol/L
		Baseline†	2.87 (0.64)	2.59 (0.80)	2.86 (0.87)	0.724
		8 week†	2.80 (0.41)	2.66 (1.04)	2.48 (0.62)	0.745143
		Change†	-0.07 (0.46)	0.07 (0.73)	-0.38 (0.49)	0.336823
		8-week-adjusted‡	2.72 (2.34, 3.10)	2.78 (2.45, 3.12)	2.41 (2.03, 2.79)	0.323769		1	0.758478	0.459758
		Within-group P§	0.709487	0.776325	0.0906087
	FPG, mmol/L
		Baseline†	4.25 (0.79)	4.34 (0.23)	4.10 (0.36)	0.622
		8 week†	4.37 (0.63)	4.28 (0.41)	4.03 (0.34)	0.384046
		Change†	0.12 (0.38)	-0.06 (0.52)	-0.06 (0.40)	0.681663
		8-week-adjusted‡	4.37 (4.10, 4.63)	4.23 (3.99, 4.47)	4.11 (3.84, 4.38)	0.418596		1	0.563886	1
		Within-group P§	0.433823	0.754042	0.691435
	Insulin, mIU/L
		Baseline†	14.12 (9.96, 18.00)	10.64 (8.00, 13.38)	11.18 (7.65, 12.64)	0.43791
		8 week†	15.67 (9.26, 21.13)	12.88 (7.61, 14.04)	9.89 (7.02, 13.06)	0.254305
		Change†	1.78 (-0.54, 3.13)	-1.42 (-2.65, 3.34)	-1.20 (-2.75, 1.88)	0.404359
		8-week-adjusted‡	16.58 (12.88, 20.29)	12.82 (9.53, 16.10)	9.60 (5.92, 13.28)	0.0311567		0.421549	0.0254609	0.611214
		Within-group P§	0.349551	0.885031	0.328904
	HOMA-IR
		Baseline†	2.60 (1.62, 4.24)	2.07 (1.58, 2.53)	2.02 (1.37, 2.10)	0.481666
		8 week†	3.03 (1.63, 4.53)	2.22 (1.34, 2.80)	1.76 (1.39, 2.26)	0.188355
		Change†	0.29 (-0.06, 0.43)	-0.18 (-0.64, 0.38)	-0.17 (-0.57, 0.23)	0.481666
		8-week-adjusted‡	3.31 (2.50, 4.12)	2.48 (1.76, 3.19)	1.73 (0.94, 2.53)	0.0243393		0.403513	0.0192616	0.526575
		Within-group P§	0.354056	0.906605	0.341778
	HOMA-β
		Baseline†	659.37 (200.00, 1171.76)	244.60 (209.19, 343.16)	385.52 (283.33, 850.68)	0.104909
		8 week†	402.61 (320.15, 767.21)	307.31 (214.52, 418.89)	328.14 (160.83, 824.17)	0.473264
		Change†	107.84 (-477.39, 150.74)	-26.13 (-43.42, 62.71)	-138.59 (-229.17, 65.50)	0.521632
		8-week-adjusted‡	490.63 (212.67, 768.59)	789.05 (550.46, 1027.64)	521.42 (263.79, 779.05)	0.211853		0.391377	1	0.398318
		Within-group P§	0.709368	0.293292	0.374846
	UA, μmol/L
		Baseline†	392 (109)	387 (84)	401 (96)	0.958
		8 week†	389 (124)	356 (53)	399 (61)	0.560723
		Change†	-2 (45)	-30 (76)	-2 (105)	0.705206
		8-week-adjusted‡	390 (345, 435)	359 (320, 399)	394 (349, 439)	0.446405		0.951714	1	0.760691
		Within-group P§	0.90287	0.262688	0.961459
	CR, calorie restriction; RS, rope-skipping; CR-RS, calorie restriction with rope-skipping; SBP, systolic blood pressure; DBP, diastolic blood pressure; TG, triglyceride; TC, total cholesterol; HDL, high density lipoprotein cholesterol; LDL, low density lipoprotein cholesterol; FPG, fasting plasma glucose; HOMA-IR, homeostatic model assessment of insulin resistance; HOMA-β, homeostatic model asses…

## Sheet: Table S3
	Table S3. Intervention effects on inflammatory markers in participants with overweight or obesity.
	Overweight or Obesity							P value of pairwise comparison
	Variables		CR (n=7)	RS (n=9)	CR-RS (n=7)	Among-Group P		RS vs. CR	CR-RS vs. CR	CR-RS vs. RS
	hs-CRP, mg/L
		Baseline†	2.2 (1.1, 5.9)	0.9 (0.2, 1.6)	0.6 (0.2, 1.9)	0.0974189
		8 week†	1.7 (1.2, 6.1)	0.4 (0.2, 0.6)	0.7 (0.2, 3.9)	0.00830006
		Change†	0.1 (-4.7, 0.8)	-0.1 (-1.0, 0.1)	0.0 (-0.2, 0.5)	0.433157
		8-week-adjusted‡	1.5 (0.9, 2.8)	0.5 (0.3, 0.7)	0.9 (0.5, 1.5)	0.00716381		0.00652105	0.584015	0.207106
		Within-group P§	0.858618	0.204621	0.533707
	NO, μmol/L
		Baseline†	1000.00 (741.28, 1000.00)	105.64 (74.44, 550.60)	34.27 (33.76, 256.87)	0.0232837
		8 week†	717.12 (569.41, 877.59)	91.02 (55.61, 100.77)	232.11 (37.29, 468.61)	0.0331984
		Change†	6.94 (-57.12, 71.01)	12.28 (-4.87, 29.43)	-14.44 (-31.90, 8.98)	0.778801
		8-week-adjusted‡	232.04 (151.71, 354.90)	160.91 (114.57, 226.01)	162.15 (126.56, 207.75)	0.400487		0.668493	0.577741	1
		Within-group P§	0.863766	0.589593	0.599988
	TNF-α, pg/mL
		Baseline†	2.17 (0.58)	2.00 (0.53)	2.03 (0.36)	0.77921
		8 week†	2.48 (0.58)	1.88 (0.47)	1.84 (0.38)	0.038545
		Change†	0.31 (0.92)	-0.12 (0.42)	-0.19 (0.37)	0.288168
		8-week-adjusted‡	2.46 (2.13, 2.79)	1.89 (1.60, 2.18)	1.85 (1.50, 2.20)	0.0162845		0.0339764	0.0409715	1
		Within-group P§	0.411215	0.406908	0.272911
	IL-6, pg/mL
		Baseline†	2.24 (1.15)	1.83 (1.27)	1.37 (0.20)	0.355936
		8 week†	2.06 (0.65)	1.75 (1.24)	1.27 (0.12)	0.298691
		Change†	-0.18 (1.32)	-0.08 (0.43)	-0.10 (0.12)	0.966057
		8-week-adjusted‡	1.83 (1.37, 2.29)	1.75 (1.36, 2.15)	1.53 (1.04, 2.03)	0.689283		1	1	1
		Within-group P§	0.728942	0.598353	0.0970649
	IL-8, pg/mL
		Baseline†	1.92 (0.61)	2.09 (0.55)	1.96 (0.51)	0.817359
		8 week†	1.73 (0.57)	1.97 (0.27)	1.46 (0.37)	0.0849104
		Change†	-0.20 (0.97)	-0.13 (0.66)	-0.50 (0.47)	0.614129
		8-week-adjusted‡	1.72 (1.44, 2.00)	1.97 (1.73, 2.22)	1.45 (1.15, 1.75)	0.0321132		0.557419	0.603405	0.026991
		Within-group P§	0.611261	0.581144	0.0483043
	MCP-1, pg/mL
		Baseline†	53.37 (22.06)	61.86 (28.72)	67.23 (37.31)	0.694837
		8 week†	72.49 (46.26)	84.56 (44.44)	76.61 (61.44)	0.886904
		Change†	19.12 (30.37)	22.69 (42.86)	9.38 (26.70)	0.773433
		8-week-adjusted‡	81.34 (57.12, 105.56)	83.05 (61.91, 104.18)	68.56 (42.48, 94.64)	0.675148		1	1	1
		Within-group P§	0.146779	0.150909	0.428628
	VEGF, pg/mL
		Baseline†	29.05 (10.62)	21.49 (12.38)	20.60 (7.77)	0.295739
		8 week†	24.66 (10.46)	21.31 (13.35)	14.93 (3.67)	0.274575
		Change†	-4.39 (4.94)	-0.18 (14.92)	-5.68 (6.20)	0.572918
		8-week-adjusted‡	21.93 (15.36, 28.50)	22.41 (16.81, 28.00)	16.47 (9.60, 23.34)	0.376173		1	0.813692	0.553769
		Within-group P§	0.0569148	0.971846	0.0750628
	Leptin, ng/mL
		Baseline†	17.66 (14.48)	13.85 (8.61)	15.57 (14.30)	0.829322
		8 week†	15.80 (15.16)	12.76 (10.82)	9.57 (6.45)	0.630859
		Change†	-1.86 (3.90)	-1.09 (6.37)	-6.00 (11.04)	0.436454
		8-week-adjusted‡	14.18 (9.52, 18.84)	14.04 (9.94, 18.15)	9.54 (4.54, 14.55)	0.31359		1	0.551904	0.519462
		Within-group P§	0.252953	0.623213	0.24095
	VCAM-1, ng/mL
		Baseline†	360.12 (69.91)	430.96 (164.28)	459.22 (91.86)	0.334916
		8 week†	395.89 (126.18)	444.95 (171.34)	523.72 (134.08)	0.321502
		Change†	35.76 (97.71)	13.99 (83.60)	64.50 (123.96)	0.638241
		8-week-adjusted‡	446.32 (375.43, 517.21)	431.59 (371.12, 492.06)	484.92 (409.69, 560.14)	0.547667		1	1	0.825248
		Within-group P§	0.370287	0.629259	0.258496
	ICAM-1, ng/mL
		Baseline†	162.34 (67.97)	102.99 (59.02)	137.06 (44.40)	0.155599
		8 week†	143.15 (66.14)	100.13 (49.84)	127.20 (21.97)	0.251758
		Change†	-19.20 (26.61)	-2.86 (17.56)	-9.86 (22.78)	0.362054
		8-week-adjusted‡	118.22 (104.65, 131.79)	122.66 (110.67, 134.66)	122.49 (108.52, 136.46)	0.877457		1	1	1
		Within-group P§	0.104973	0.638493	0.337505
	CR, calorie restriction; RS, rope-skipping; CR-RS, calorie restriction with rope-skipping; hs-CRP, high-sensitivity C-Reactive Protein; NO, nitric oxide; TNF-α, tumor necrosis factor-α; IL-6, interleukin-6; IL-8, interleukin-8; MCP-1, monocyte chemoattractant protein-1; VEGF, vascular endothelial growth factor; VCAM-1, vascular cell adhesion molecule-1; ICAM-1, intercellular adhesion molecule-1. …
